# Supplementary material for: Anticoagulation Management for Veno-Venous ECMO in COVID-19 Patients: Argatroban as Rescue Therapy in Heparin-Associated Thrombocytopenia
Source: J Clin Med. 2024 Nov 20;13(22):6984. doi: 10.3390/jcm13226984 (PMC11595161; doi:10.3390/jcm13226984)
Supplement: Supplementary file 1 [file jcm-13-06984-s001.zip]

Archive with 1 entries (1 files):
- jcm-3291260-supplementary.pdf
